# Supplementary material for: SPICE Implementation of the Dynamic Memdiode Model for Bipolar Resistive Switching Devices
Source: Micromachines (Basel). 2022 Feb 19;13(2):330. doi: 10.3390/mi13020330 (PMC8874538; doi:10.3390/mi13020330)
Supplement: Supplementary file 1 [file micromachines-13-00330-s001.zip]

Archive with 1 entries (1 files):
- micromachines-1586970-supplementary.pdf
